# Supplementary material for: Integrated Transcriptomic and Metabolomic Analyses Reveal Low-Temperature Tolerance Mechanism in Giant Freshwater Prawn Macrobrachium rosenbergii
Source: Animals (Basel). 2023 May 11;13(10):1605. doi: 10.3390/ani13101605 (PMC10215607; doi:10.3390/ani13101605)
Supplement: Supplementary file 1 [file animals-13-01605-s001.zip]

Archive with 11 entries (11 files):
- Table S6.pdf
- Figure S1.pdf
- Figure S2.pdf
- Figure S3.pdf
- Figure S4.pdf
- Figure S5.pdf
- Table S1.pdf
- Table S2.pdf
- Table S3.pdf
- Table S4.pdf
- Table S5.pdf
